# Supplementary material for: Computational Fluid Dynamic Optimization of Micropatterned Surfaces: Towards Biofunctionalization of Artificial Organs
Source: Bioengineering (Basel). 2024 Oct 30;11(11):1092. doi: 10.3390/bioengineering11111092 (PMC11591438; doi:10.3390/bioengineering11111092)
Supplement: Supplementary file 1 [file bioengineering-11-01092-s001.zip]

Archive with 1 entries (1 files):
- bioengineering-3263007-supplementary.pdf
